# Supplementary material for: Do Patient-Reported Outcome Measures (PROMs) Used Within Radiotherapy Clinical Trials Reflect the Impact of Treatment?
Source: Cancers (Basel). 2024 Nov 14;16(22):3832. doi: 10.3390/cancers16223832 (PMC11592418; doi:10.3390/cancers16223832)
Supplement: Supplementary file 1 [file cancers-16-03832-s001.zip]

Archive with 1 entries (1 files):
- cancers-3305883-supplementary.pdf
